# Supplementary material for: Porcine Airway Organoid-Derived Well-Differentiated Epithelial Cultures as a Tool for the Characterization of Swine Influenza a Virus Strains
Source: Viruses. 2024 Nov 15;16(11):1777. doi: 10.3390/v16111777 (PMC11598950; doi:10.3390/v16111777)
Supplement: Supplementary file 1 [file viruses-16-01777-s001.zip]

Archive with 1 entries (1 files):
- viruses-3272282-supplementary.pdf
